# Supplementary material for: Efficacy of an AAV vector encoding a thermostable form of glucocerebrosidase in alleviating symptoms in a Gaucher disease mouse model
Source: Gene Ther. 2024 Aug 15;31(9-10):439–44. doi: 10.1038/s41434-024-00476-8 (PMC11399100; doi:10.1038/s41434-024-00476-8)
Supplement: Supplementary file 2 — SUPPLEMENTAL TABLE 3 [file 41434_2024_476_MOESM2_ESM.xlsx]

## Sheet: master file
								Cerebellum		Left hemisphere		Right hemisphere		Ccl2 rt-PCR (fold-change (ddCT))			Gpnmb (fold-change (ddCT))			Serpina3n (fold-change (ddCT))			Rotarod						Beam walk - number of steps with slips (percent)				MRI volume (cm^3)		T2 maps voxel based
Mouse ID	Sex	Genotype	Viral vector	Age at injection (days)	Age at death (days)	Start weight (g)	End weight (g)	Total GlcCer (pmol/mg protein)	GCase activity (pmol/mg/min)	Total GlcCer (pmol/mg protein)	GCase activity (pmol/mg/min)	Total GlcCer (pmol/mg protein)	GCase activity (pmol/mg/min)	Left hemisphere	Right hemispere	Cerebellum	Left hemisphere	Right hemispere	Cerebellum	Left hemisphere	Right hemispere	Cerebellum	Baseline (35-37 days age)	Baseline (35-37 days age)	Baseline (35-37 days age)	80 days age	80 days age	80 days age	Left front	Left hind	Right front	Right hind	Cerebellum (80 days age)	Cerebellum (110 days age)	ICP (76-78 days age)	ICP (110 days age)	MCP (76-78 days age)	MCP (110 days age)	CP (76-78 days age)	CP (110 days age)
1	M	Gba-/-;Tg	dGCase	38	437	21.3	26.1																152	155	165	181	174	164					43.9	43.5	180	164	204	202	188	180
2	F	Gba-/-;Tg	dGCase	37	441*	16	24.2																169	171	186	136	137	161	0	0	3.33333	0	44.1	43.2	168	202	180	177	198	226
3	F	Gba-/-;Tg	dGCase	36	221	17.3	19.3	160.104	59.4047	180.068	64.0716	115.897	87.4865	0.641329	1.03893	1.56792	2.83778	3.23844	1.6897	1.21277	1.07815	4.34553	142	172	137	142	163	165	4.7619	4.16667	12.1667	6.53333	51.3	54.1	187	232	192	222	191	234
4	M	Gba-/-;Tg	dGCase	36	221	20	29.1	72.9021	70.4945	148.459	65.114	138.405	115.672	0.818023	1.13132	1.28197	1.7171	1.65315	1.00261	1.47008	1.19605	1.56449	137	142	165	131	146	138	0	0	0	0	44	49.4	213	227	197	219	154	179
5	F	Gba-/-;Tg	dGCase	36	203	16.2	20.4	109.493	54.2151	118.861	117.024	178.244	176.923	1.04026	0.903771	1.58866	1.72345	1.70858	1.63432	1.23341	1.28037	2.06689	133	130	117	142	123	137	0	33.3333	0	0	42	45.3	235	227	217	243	200	222
6	F	Gba-/-;Tg	dGCase	37	115	18	14																129	148	147	125	120	118							232	233	207	213	195	247
7	F	Gba-/-;Tg	dGCase	35	372*	17.7	22.3																173	188	204	203	236	227					46.4	46.4	183	223	213	214	171	201
8	M	Gba-/-;Tg	dGCase	35	372*	22.8	28.7																231	238	212	205	220	217					45.1	50.6	219	153	200	164	171	148
9	M	Gba-/-;Tg	dGCase	35	119	20	14.5																144	173	206	161	195	160								224		255		247
10	F	Gba-/-;Tg	dGCase	39	354*	18.2	21.2																157	140	165	149	150	152
11	F	Gba-/-;Tg	dGCase	36	157	17.1	20.7																183	205	187
12	F	Gba-/-;Tg	dGCase	37	276*	17.8	19.6																205	184	241
13	F	Gba-/-;Tg	PBS	38	99	13.7																	185	265	197								44.8		208		212		190
14	F	Gba-/-;Tg	PBS	38	120	11	13.2																174	150	149	123	121	122	11.1	24.4333	93.3333	31.1	45.3	44.5	228	252	211	212	226	232
15	F	Gba-/-;Tg	PBS	38	112	19.1	14.5																255	198	316	162	155	145	62.2222	68.8889	75.5556	88.8889	51.4		228		198		174
16	F	Gba-/-;Tg	PBS	37	123	19.7	16																150	138	123	103	90	110					48	43.2	239	233	190	233	210	249
17	M	Gba-/-;Tg	PBS	39	109	23.3	16.8																150	191	172	58	125	61					42		228	254	216	257	229	249
18	M	Gba-/-;Tg	PBS	39	108	21.6	15.6																158	141	163	75	74	78					45.9		221		216		197
19	F	Gba-/-;Tg	PBS	34	105	16	15.2	226.369	58.1561	277.482	39.2509	477.653	43.2636	3.39852	5.00876	1.83796	11.4215	12.5526	14.5685	12.2207	9.26526	8.88849	169	165	150				59	56.5	79	76.5
20	M	Gba-/-;Tg	PBS	34	110	20	20.4	50.4546	42.3096	228.633	42.9788	200.01	31.4009	6.21739	5.27912	1.66937	15.2015	13.9921	13.2589	10.5524	10.8445	8.72592	150	156	139				92.5	92.5	95	96.25
21	M	Gba-/-;Tg	PBS	37	115	16.9	15.5	53.6333	62.1711	199.947	42.129	189.521	46.1619	3.84395	5.2325	1.98833	11.9649	10.8259	16.9764	9.90023	17.6323	6.4519	142	148	169
22	F	Gba-/-;Tg	PBS	40	102	17.5	14.8																157	151	128
23	F	Gba+/+;Tg	PBS	38	331	17.9	23.9																154	162	198	174	204	192	0	0	0	0
24	M	Gba+/+;Tg	PBS	39	355	25	30																135	124	146	131	127	144						50.5	170	146	159	175	139	131
25	M	Gba+/+;Tg	PBS	34	315	26.6	34																168	107	147	150	155	137	0	0	0	0	47.1	48.8	137	134	151	163	122	124
26	M	Gba+/+;Tg	PBS	34	315	23.5	31.2																145	168	180	140	177	163	0	0	0	0
27	M	Gba+/+;Tg	PBS	34	315	22.8	31.2																105	110	85	123	138	123	0	0	0	0	50.8	48.4	155	141	149	158	129	135
28	F	Gba+/+;Tg	PBS	37	310	25.4	35.4																130	150	154	116	120	102	0	0	0	0	48.4		171	131	157	160	137	119
29	F	Gba+/+;Tg	PBS	38	261	16	25	67.3287	84.8664	93.059	132.08	90.6217	115.394	1.37308	1.29751	1.30045	1.18201	1.16555	0.983294	1.20904	1.19354	1.10031	112	141	151	106	118	123
30	F	Gba+/+;Tg	PBS	39	171	20.6	24.2	17.7875	99.5622	74.5532	127.91	78.5259	116.954	0.728289	0.770706	0.768964	0.846014	0.857962	1.01699	0.827103	0.837844	0.908837	148	177	137	99	139	116					49	51.6	142	135	162	166	125	129
31	F	Gba+/+;Tg	PBS	39	171	20	24	19.3151	107.853	75.2287	134.612	33.4627	129.108										164	175	144	144	140	150					50.6	50.3	146	142	166	176	133	143
32	F	Gba+/+;Tg	PBS	39	188	17.9	22.3																150	164	159	151	145	142					52.3		135		168		141
33	F	Gba-/-;Tg	wtGCase	39	116	17.9	11.4																152	143	164	120	121	134					46.6	48.2
34	M	Gba-/-;Tg	wtGCase	36	111	21.3	19																178	178	176	125	114	108	27.7778	66.6667	55.5556	66.6667	53.7	49.2
35	M	Gba-/-;Tg	wtGCase	36	111	19.2	17.2																145	150	169	67	119	105	87.5	100	100	100	50.7	43.1
36	M	Gba-/-;Tg	wtGCase	38	115	20.2	17																195	254	254	119	116	114	65.5556	28.8889	65.5556	22.2222	46.9	43.8
37	M	Gba-/-;Tg	wtGCase	36	112	21.7	16.4	35.1039	54.0566	176.964	50.2747	274.535	51.5711	5.9399	7.92288	3.34217	14.7622	15.398	16.9637	8.58793	22.1275	7.98149	126	144	130	67	71	75	94.4444	77.7778	100	100	50.8
38	F	Gba-/-;Tg	wtGCase	37	123	19.6	16.2																174	187	198	127	125	142					49	42.7
39	M	Gba-/-;Tg	wtGCase	35	140	20.8	18.7	53.0228	44.4022	89.7099	39.1357	183.228	42.7387	5.9015	6.15505	3.31488	9.7286	14.7294	13.7152	7.36198	7.56448	6.4625	180	162	183	166	135	143					46.1	44.1
40	F	Gba-/-;Tg	wtGCase	38	103	16.3	13.8	102.325	48.1717	292.723	41.6533	241.425	40.2747	4.77831	9.1347	3.39479	12.934	16.7389	16.9418	8.53019	8.79703	11.1968	182	180	225
					*Alive
